# Supplementary material for: Do hypoechoic endometrial cystic appearances before embryo transfer affect pregnancy rates in frozen-thawed cycles?
Source: PLoS One. 2026 Jan 5;21(1):e0340292. doi: 10.1371/journal.pone.0340292 (PMC12768274; doi:10.1371/journal.pone.0340292)
Supplement: S1 Table — (CSV) [file pone.0340292.s001.csv]

Patient Group	Age	BMI	Duration of infertility	Gravida	Parity	Miscarriage No	Reason of infertility	Previous Operative Hysteroscopy	Presence of adenomyosis	Presence of trilaminar	Endometrial thickness	Hypoechoic lesion Size	Transferred Embryo	Pregnancy Test Result	Male factor	Pregnancy	Chemical pregnancy	Miscarriage	Birth
1	29	20.9	7				Unknown	1	0	1	7.1	1,9MM	2D5 (5AB,5BC)	1	0	1	0	0	1
1	22	26	3				Azoospermia	1	0	1	11.1	1,9MM	2D5 (5BB,5CC	1	1	1	0	0	1
1	45	29.5	6				Advanced Age	1	0	1	11.2	1,3MM VE 1,2MM	1D3 (Cavitation)	0	0	0	0	0	0
1	33	27.9	4				Unknown	1	0	1	9	0,3MM	1D5(6BC)	0	0	0	0	0	0
1	23	25.7	1				Male Factor	0	0	1	7.9	1,5MM	2D5(5BB,4BB)	1	1	1	0	0	1
1	37	20.3	4	0	0	0	Unknown	1	1	1	8.8	3,6 MM VE 2,3MM	2D5(5BA,5BC)	1	0	1	0	0	1
1	29	31.6	3	2	0	2	Male Factor	1	0	1	11	2MM	1D5(5BB)	1		1	0	0	1
1	36	28.9	9	8	1	8	Unknown	1	1	1	9.1	1,4MM	1D5(4BC)	1	1	1	1	0	0
1	26	33.8	8	0	0	0	Male Factor	0	0	1	14	2,2MM	2D5(4AA,2AB)	1	0	1	0	0	1
1	25	19.2	2	0	0	0	Unknown	0	0	1	12.4	2 MM	2D5 (3BB,3CC)	1	0	1	0	1	0
1	41	31.2	7	1	0	1	Advanced Age	0	1	1	10.7	3,8MM	2D3(KOMP,KOMP)	0	0	0	0	0	0
1	23	29.5	2	0	0	0	Unknown	1	0	1	9.9	2MM	2D5(5BB,4AB)	1	0	1	0	0	1
1	42	27.1	4	2	0	2	Unknown	1	1	1	11.8	1.9MM	1D5(3BC)	1	0	1	0	0	1
1	30	36.1	6	0	0	0	Unknown	1	0	1	13.2	0,1MM	2D5(5BC,5BB)	1	0	1	0	0	1
1	45	36.3	10	3	1	2	Advanced Age	1	0	1		0,4MM	1D5(4AA)	0	0	0	0	0	0
1	28	22	5	0	0	0	Unknown	0	0	1	10.7	1MM	2D5(5BA,5BC)	1	0	1	0	0	1
1	24	24.4	1	0	0	0	Unknown	0	0	1	11	1,4MM	2D5(6BC,3BC)	1	0	1	0	0	1
1	25	26.1	5	3	0	3	Unknown	0	0	1	8.6	1,3MM	1D5(3AB)	1	0	1	0	1	0
1	31	27.1	2	0	0	0	Unknown	1	0	1	14	0,1MM	1D5(4AA)	1	0	1	0	0	1
1	38	24.5	11	0	0	0	Azoospermia	0	1	1	8.3	1,5MM	1D5(4BC,4BC)	1		1	0	0	1
1	35	21.9	4	0	0	0	Unknown	0	0	1	7.3	1,4MM	1D5(3BC)	1	0	1	0	1	0
1	40	25.9	9	0	0	0	Oligospermia	1	0	1	8.1	1,6MM	2D3(COMP,10)	0	1	0	0	0	0
1	34	67.1	1	0	0	0	Low Ovarian Reserve	1	0	1	10.7	4,8MM	1D3(4CELL)	0	0	0	0	0	0
1	27	26.6	6	0	0	0	Male Factor	0	0	1	10.6	1MM	1D5(4AA)	1	1	1	0	0	1
1	36	22.4	9	1	1	0	Male Factor	1	0	1	14.5	1,7MM	2D3(COMP,COMP)	0	1	0	0	0	0
1	27	22.6	3	0	0	0	Male Factor	0	1	1	11.5	2,4MM	2D5(5AB,3AB)	1	1	1	0	0	1
1	40	25.1	17	2	1	1	Advanced Age	0	0	1	11.2	1MM	1D5(2BC)	1	0	1	0	0	1
1	28	20.2	4	0	0	0	Male Factor	0	0	1	9	3,7MM	1D5(5AB)	1	1	1	0	0	1
1	34	22.5	9	2	2	0	Male Factor	0	0	1	11.8	1,2MM	2D5(3AA,2AA)	1	1	1	0	0	1
1	25	25	2	0	0	0	Azoospermia	1	0	1	16.7	1,1MM	2D5(5BA,3AA)	1	0	1	1	0	0
1	29	31.2	8	0	0	0	Male Factor	1	0	1	16	1,7MM	2D5(4BB,4BC)	1	1	1	0	0	1
1	37	24.8	7	0	0	0	Azoospermia	0	0	1	13.4	2 MM	1D5(5AA)	1	1	1	0	1	0
1	26	26.8	3	0	0	0	Male Factor	0	0	1	9.2	1,4MM	1D3(COMP)	0	1	0	0	0	0
1	18	27.7	2	0	0	0	Azoospermia	0	0	1	13.2	1,9MM	2D5(5AA,4AA)	1	1	1	0	0	1
1	33	23.8	1	0	0	0	Uterine factor (T-shape)	1	0	0	9	2MM	2D5(4BC,4BB)	1	0	1	0	0	1
1	43	29.6	15	0	0	0	Low Ovarian Reserve	0	0	1	9	1,2MM	2D3(COM,COMP)	0	0	0	0	0	0
1	33	23.8	1	0	0	0	Unknown	1	0	1	8.5	1,9MM	2D5(4BC,4BB)	1	0	1	0	1	0
1	43	36.5	11	0	0	0	Male Factor	1	0	1	10.3	0,8MM	1D3(COMP)	1	1	1	0	0	1
1	33	24.6	2	1	0	1	Low Ovarian Reserve	0	0	1	8.9	1,6MM	2D5(G3,G3)	0	1	0	0	0	0
1	38	23.9	14	0	0	0	Azoospermia	0	0	1	11.8	3,7MM	1D5(4BB)	0	1	0	0	0	0
1	31	26.4	5	0	0	0	Unknown	0	0	1	9.9	1,9MM	2D5(4BC,4BC)	1	0	1	0	0	1
1	42	26.5	2	0	0	0	Advanced Age	1	0	1	12	3,2MM	2D3(10 HÜCR)	0	0	0	0	0	0
1	43	24.9	1	0	0	0	Advanced Age	1	0	1	7.87	2,5MM	2D3(8 HÜC,4HÜC)	0	0	0	0	0	0
1	45	26.7	1	0	0	0	Azoospermia	1	0	1	7.3	1,7MM	1D3(8 HÜC)	0	1	0	0	0	0
2	21	33.5	1	0	0	0	Azoospermia	0	0	1	11.5	0	1d3(8hücre)	1	1	1	0	0	1
2	28	26.7	3	1	0	1	Unknown	0	0	1	12.62	0	2D5(5AA,5AB)	1	0	1	0	0	1
2	27	28.6	2	0	0	0	Male Factor	0	0	1	10.01	0	2D5(5AA,4AB)	1	0	1	0	0	1
2	30	33.9	1	0	0	0	Unknown	1	0	1	10.9	0	2D5(5AA,4AA)	1	0	1	0	0	1
2	36	29.3	8	0	0	0	Unknown	1	0	1	15	0	2D3	0	0	0	0	0	0
2	26	25.3	2	0	0	0	Low Ovarian Reserve	0	0	1	11	0	1D3(8 HÜC)	0	0	0	0	0	0
2	30	31	8	0	0	0	Male Factor	1	0	1	11.2	0	2D5(4AA,3AA)	1	1	1	0	0	1
2	32	40.4	4	0	0	0	Male Factor	0	0	1	13.35	0	1D5(5BC)	1	1	1	0	0	1
2	38	32	11	2	0	2	Male Factor	0	0	1	12.2	0	1D5(BA)	1	1	1	0	0	1
2	37	25.8	3	1	0	1	Unknown	0	1	1	9.28	0	1D5(5AB)	1	0	1	0	0	1
2	44	19.1	10	1	1	0	Advanced Age	1	0	1	10.1	0	1D5(6BC)	1	0	1	0	1	0
2	28	19.4	6	0	0	0	Unknown	0	0	1	9.7	0	1D5(4BB)	1	0	1	0	0	1
2	35	24.1	5	1	1	0	Unknown	1	0	1	10.3	0	1D5(5BC)	1	0	1	0	1	0
2	32	31.1	8	1	0	1	Unknown	0	0	1	15	0	1D5(4BB)	1	0	1	0	0	1
2	32	20.2	4	0	0	0	Unknown	0	0	1	10.2	0	2D5(5AA,4AB)	1	0	1	0	0	1
2	35	18.7	10	0	0	0	Male Factor	0	0	1	11.21	0	1D5(3BB)	1	1	1	0	1	0
2	24	24.8	1	0	0	0	Azoospermia	0	0	1	9.94	0	2D5(5AB,6BB)	1	1	1	0	1	0
2	30	17.8	3	1	0	0	Unknown	0	0	1	8.3	0	1D5(5AB)	1	0	1	0	0	1
2	33	23.3	7	0	0	0	Unknown	0	0	1	11.73	0	2D5(5BA,6BB)	1	0	1	0	0	1
2	32	24.1	14	0	0	0	AZOPERM?	0	0	1	10	0	1D5(2BB)	1	1	1	0	0	1
2	30	17.8	4	1	0	1	Low Ovarian Reserve	0	0	1	8	0	1D3	0	0	0	0	0	0
2	35	32	16	0	0	0	Bilateral tubal occlusion	1	1	1	12.4	0	1D3	0	0	0	0	0	0
2	33	28.4	5	1	0	1	Unknown	0	0	1	9.93	0	2D5(4BB,3BC)	1	0	1	0	1	0
2	35	23.4	5	0	0	0	Low Ovarian Reserve	0	0	1	9.6	0	2D3	0	0	0	0	0	0
2	30	31.2	2	0	0	0	Tubal occlusion	0	0	1	9.03	0	2D5(4BB,4BB)	1	0	1	0	0	1
2	25	25	1	0	0	0	Azoospermia	0	0	1	16.77	0	2D5(5BA,3AA)	1	1	1	0	1	0
2	23	20.6	3	0	0	0	Low Ovarian Reserve	0	1	1	11.5	0	2D3(82B0,72B0)	1	0	1	0	0	1
2	38	26.4	10	1	1	1	Male Factor	0	0	1	9.65	0	2D5(5BC,5BC)	1	1	1	0	1	0
2	29	45.4	3	0	0	0	Azoospermia	0	0	1	12.42	0	2D3	0	1	0	0	0	0
2	36	23.9	16	1	1	0	Unknown	0	0	1	13.37	0	2D5(5BA,6AB)	1	0	1	0	0	1
2	38	37.3	8	0	0	0	Unknown	1	0	1	12.4	0	2D5(3AB,3BB)	0	0	0	0	0	0
2	34	30	2	0	0	0	Male Factor	1	1	1	15.58	0	2D5(5BC,3BB)	1	1	1	0	0	1
2	32	19.9	4	0	0	0	Male Factor	0	0	1	11	0	2D5(5BC,4BB)	1	1	1	0	0	1
2	35	23.7	7	2	0	2	Azoospermia	1	0	1	9.35	0	2D5(EB,EB)	1	1	1	1	0	0
2	28	20.1	2	0	0	0	Male Factor	1	0	1	13.24	0	2D5(4BB,3AA)	1	1	1	0	0	1
2	41	21.4	9	0	0	0	Tubal occlusion	1	0	1	7.8	0	2D5(2CB,2CB)	0	1	0	0	0	0
2	30	27.2	4	5	1	4	Unknown	1	0	1	12.02	0	1D5(4AC)	1	0	1	0	1	0
2	32	24.4	2	0	0	0	Unknown	1	0	1	12.5	0	2D5(5BC,6BB)	1	0	1	0	0	1
2	34	25.1	1	0	0	0	Low Ovarian Reserve	0	0	1	9.75	0	1D3	0	0	0	0	0	0
2	34	35.1	8	0	0	0	Azoospermia	1	0	1	15.17	0	2D5(6BB,5BB)	1	0	1	0	1	0
2	40	26.7	6	0	0	0	Male Factor	0	0	1	16.18	0	1D5(4BC)	0	1	0	0	0	0
2	32	23.5	8	0	0	0	Unknown	1	0	1	10.2	0	2D3	0	0	0	0	0	0
2	31	32.7	5	0	0	0	Unknown	1	0	1	11	0	2D3	0	0	0	0	0	0
2	27	26.9	7	0	0	0	Tubal occlusion	1	0	1	12.83	0	2D5(6AA,5BA)	1	0	1	0	0	1
2	33	25.9	4	0	0	0	Unknown	1	0	1	11.25	0	2D5(4BC,3BB)	1	0	1	0	0	1
2	35	26	5	0	0	0	Male Factor	1	0	1	10.8	0	2D5(6BB,3BC)	1	1	1	0	0	1
2	31	38	8	1	0	1	Unknown	0	0	1	9.62	0	2D5(4BC,5BC)	1	0	1	0	1	0
2	27	21.3	3	0	0	0	Unknown	0	0	1	12.3	0	2D3	0	0	0	0	0	0
2	32	20	6	0	0	0	Unknown	0	0	1	11	0	1D5	0	0	0	0	0	0
2	28	23.8	12	1	0	1	Unknown	1	0	1	8.4	0	1D5	0	0	0	0	0	0
